# Supplementary material for: Emergence of IncHI2 Plasmids With Mobilized Colistin Resistance (mcr)-9 Gene in ESBL-Producing, Multidrug-Resistant Salmonella Typhimurium and Its Monophasic Variant ST34 From Food-Producing Animals in Italy
Source: Front Microbiol. 2021 Jul 16;12:705230. doi: 10.3389/fmicb.2021.705230 (PMC8322855; doi:10.3389/fmicb.2021.705230)
Supplement: Supplementary Table 1 — Metadata, phenotypic AMR patterns, and STs in 177 S. Typhimurium and monophasic variant isolates. [file Table_1.xlsx]

## Sheet: ST and monophasic variant
Isolate ID	Serotype	ST	Year	Sample context	Sample Type	Origin	Matrix	AMR phenotypic pattern
19063952(18788-SLM S15)°	I 4,[5],12:i:-	34	2019	Monitoring	Food	Meat from pig - carcase	carcase swabs	GEN, TMP, TET, AMP, FOT, TAZ, SMX
14001134	Typhimurium	34	2014	Surveillance	Food	Meat from bovine animals and pig	meat	TET, AMP, SMX
14026000	I 4,[5],12:i:-	34	2014	Surveillance	Food	Meat from pig	meat	TET, AMP, SMX
14035455	I 4,[5],12:i:-	34	2014	Monitoring	Animal	Turkeys - fattening flocks	caecum	TET, AMP, SMX
14040482	I 4,[5],12:i:-	34	2014	Surveillance	Food	Meat from pig	meat	CHL, TET, AMP, SMX
14043355	Typhimurium	19	2014	Monitoring	Animal	Turkeys - fattening flocks	caecum	CHL, NAL, TET, AMP, SMX
14043360	Typhimurium	19	2014	Monitoring	Animal	Turkeys - fattening flocks	caecum	CHL, TET, AMP, SMX
14050190	I 4,[5],12:i:-	34	2014	Surveillance	Food	Meat from pig	meat	TET, AMP, SMX
14057877	I 4,[5],12:i:-	34	2014	Monitoring	Animal	Turkeys - fattening flocks	caecum	TET, CIP
14057886	I 4,[5],12:i:-	34	2014	Monitoring	Animal	Turkeys - fattening flocks	caecum	TET
14058748	I 4,[5],12:i:-	34	2014	Surveillance	Food	Meat from pig	meat	TET
14070784	I 4,[5],12:i:-	34	2014	Monitoring	Animal	Turkeys - fattening flocks	caecum	Fully Susceptible
14070785	I 4,[5],12:i:-	34	2014	Monitoring	Animal	Turkeys - fattening flocks	caecum	TET, AMP, SMX
14073178	Typhimurium	19	2014	Surveillance	Food	Meat from pig	meat	TET
14076137	I 4,[5],12:i:-	34	2014	Monitoring	Animal	Turkeys - fattening flocks	caecum	TET
14080140	I 4,[5],12:i:-	34	2014	Surveillance	Food	Meat from pig	meat	TET, AMP, SMX
14081251	I 4,[5],12:i:-	34	2014	Monitoring	Animal	Turkeys - fattening flocks	caecum	NAL, TET, AMP, CIP, SMX
14081253	I 4,[5],12:i:-	34	2014	Monitoring	Animal	Turkeys - fattening flocks	caecum	NAL, TET, AMP, CIP, SMX
14084222	I 4,[5],12:i:-	34	2014	Surveillance	Food	Meat from pig	meat	TET, AMP, SMX
14085190	I 4,[5],12:i:-	34	2014	Monitoring	Animal	Turkeys - fattening flocks	caecum	TET, AMP, SMX
14085192	I 4,[5],12:i:-	34	2014	Monitoring	Animal	Turkeys - fattening flocks	caecum	TET, AMP, SMX
14085193	I 4,[5],12:i:-	34	2014	Monitoring	Animal	Turkeys - fattening flocks	caecum	TET, AMP, SMX
15039861	Typhimurium	19	2015	Monitoring	Animal	Veal calves- meat production animals	caecum	NAL, TET, CIP
15042626	I 4,[5],12:i:-	34	2015	Monitoring	Animal	Veal calves- meat production animals	caecum	TET, AMP, SMX
15042629	I 4,[5],12:i:-	34	2015	Monitoring	Animal	Pigs - fattening pigs	caecum	TET, AMP, SMX
15044950	I 4,[5],12:i:-	34	2015	Monitoring	Animal	Pigs - fattening pigs	caecum	NAL, TET, AMP, CIP, SMX
15045799	I 4,[5],12:i:-	34	2015	Monitoring	Animal	Pigs - fattening pigs	caecum	GEN, TMP, TET, AMP, CIP, FOT, TAZ, SMX
15046401	Typhimurium	19	2015	Monitoring	Animal	Pigs - fattening pigs	caecum	CHL, AMP
15046404	Typhimurium	19	2015	Monitoring	Animal	Pigs - fattening pigs	caecum	CHL, AMP
15049009	I 4,[5],12:i:-	34	2015	Monitoring	Animal	Pigs - fattening pigs	caecum	CHL, GEN, TMP, TET, AMP, SMX
15049764	I 4,[5],12:i:-	34	2015	Monitoring	Animal	Pigs - fattening pigs	caecum	TET, AMP, SMX
15052231	I 4,[5],12:i:-	34	2015	Monitoring	Animal	Pigs - fattening pigs	caecum	TET, AMP, SMX
15053154	I 4,[5],12:i:-	34	2015	Monitoring	Animal	Pigs - fattening pigs	caecum	NAL, TET, AMP, CIP, SMX
15053959	Typhimurium	19	2015	Monitoring	Animal	Veal calves- meat production animals	caecum	CHL, NAL, TET, AMP, CIP, SMX
15053977	I 4,[5],12:i:-	34	2015	Monitoring	Animal	Pigs - fattening pigs	caecum	TET, AMP, SMX
15054210	Typhimurium	376	2015	Monitoring	Animal	Veal calves- meat production animals	caecum	CHL, GEN, NAL, TMP, TET, AMP, CIP, SMX
15055673	I 4,[5],12:i:-	34	2015	Monitoring	Animal	Pigs - fattening pigs	caecum	TET, AMP, SMX
15056875	Typhimurium	19	2015	Monitoring	Animal	Veal calves- meat production animals	caecum	CHL, NAL, TET, AMP, CIP, SMX
15058947	I 4,[5],12:i:-	34	2015	Monitoring	Animal	Pigs - fattening pigs	caecum	TET, AMP, SMX
15058959	I 4,[5],12:i:-	34	2015	Monitoring	Animal	Veal calves- meat production animals	caecum	TET, AMP, SMX
15060490	I 4,[5],12:i:-	34	2015	Monitoring	Animal	Pigs - fattening pigs	caecum	TET, AMP, SMX
15060498	I 4,[5],12:i:-	34	2015	Monitoring	Animal	Veal calves- meat production animals	caecum	CHL, TMP, TET, AMP, CIP, SMX
15060500°	I 4,[5],12:i:-	34	2015	Monitoring	Animal	Veal calves- meat production animals	caecum	CHL, TET, AMP, SMX
15063085	I 4,[5],12:i:-	34	2015	Monitoring	Animal	Pigs - fattening pigs	caecum	TET, AMP, SMX
15064646	I 4,[5],12:i:-	34	2015	Monitoring	Animal	Pigs - fattening pigs	caecum	TET, AMP, SMX
15067849	I 4,[5],12:i:-	34	2015	Monitoring	Animal	Veal calves- meat production animals	caecum	TET, AMP, SMX
15067857	Typhimurium	19	2015	Monitoring	Animal	Pigs - fattening pigs	caecum	CHL, TMP, AMP, CIP, FOT
15067866	I 4,[5],12:i:-	34	2015	Monitoring	Animal	Veal calves- meat production animals	caecum	CHL, TET, AMP, SMX
15067906	I 4,[5],12:i:-	34	2015	Monitoring	Animal	Veal calves- meat production animals	caecum	CHL, TET, AMP, SMX
15069227	I 4,[5],12:i:-	34	2015	Monitoring	Animal	Pigs - fattening pigs	caecum	CHL, TET, AMP, SMX
15069234	I 4,[5],12:i:-	34	2015	Monitoring	Animal	Pigs - fattening pigs	caecum	TET, AMP, SMX
15069772	I 4,[5],12:i:-	34	2015	Monitoring	Animal	Pigs - fattening pigs	caecum	TET, AMP, SMX
15071269	I 4,[5],12:i:-	34	2015	Monitoring	Animal	Pigs - fattening pigs	caecum	NAL, TET, AMP, CIP, SMX
15072698	I 4,[5],12:i:-	34	2015	Monitoring	Animal	Pigs - fattening pigs	caecum	NAL, TET, AMP, SMX
15074675	I 4,[5],12:i:-	34	2015	Monitoring	Animal	Pigs - fattening pigs	caecum	TET, AMP, SMX
15074766	Typhimurium	19	2015	Control and eradication programmes	Animal	Laying hens	faeces	Fully Susceptible
15075460	I 4,[5],12:i:-	34	2015	Monitoring	Animal	Pigs - fattening pigs	caecum	TET, AMP, SMX
15075462	I 4,[5],12:i:-	34	2015	Monitoring	Animal	Pigs - fattening pigs	caecum	TET, AMP, SMX
15077092	I 4,[5],12:i:-	34	2015	Monitoring	Animal	Pigs - fattening pigs	caecum	TET, AMP, SMX
15077448	I 4,[5],12:i:-	34	2015	Monitoring	Animal	Pigs - fattening pigs	caecum	NAL, AMP, CIP, SMX
15079517	I 4,[5],12:i:-	34	2015	Monitoring	Animal	Pigs - fattening pigs	caecum	CHL, TET, AMP, SMX
15083030	Typhimurium	34	2015	Monitoring	Animal	Pigs - fattening pigs	caecum	CHL, TET, AMP, FOT, TAZ
15087518	I 4,[5],12:i:-	34	2015	Monitoring	Animal	Pigs - fattening pigs	caecum	TET, AMP, SMX
15087522	I 4,[5],12:i:-	34	2015	Monitoring	Animal	Pigs - fattening pigs	caecum	TET, AMP, SMX
15090001	Typhimurium	568	2015	Control and eradication programmes	Animal	Laying hens	boot swabs	Fully Susceptible
15090854	I 4,[5],12:i:-	34	2015	Monitoring	Animal	Pigs - fattening pigs	caecum	TET, AMP, SMX
16084268	I 4,[5],12:i:-	34	2016	Monitoring	Animal	Turkeys - fattening flocks	caecum	COL, TET, AMP, SMX
17009642	I 4,[5],12:i:-	34	2017	Monitoring	Animal	Pigs - fattening pigs	caecum	TET, AMP, SMX
17009644	I 4,[5],12:i:-	34	2017	Monitoring	Animal	Pigs - fattening pigs	caecum	TET, AMP, SMX
17011252	Typhimurium	19	2017	Monitoring	Animal	Veal calves- meat production animals	caecum	TMP, TET, AMP, SMX
17012505	I 4,[5],12:i:-	34	2017	Monitoring	Animal	Pigs - fattening pigs	caecum	AMP, SMX
17016014	I 4,[5],12:i:-	34	2017	Monitoring	Animal	Pigs - fattening pigs	caecum	TET, AMP, SMX
17016027	I 4,[5],12:i:-	34	2017	Monitoring	Animal	Pigs - fattening pigs	caecum	TET, AMP, SMX
17016055	I 4,[5],12:i:-	34	2017	Monitoring	Animal	Veal calves- meat production animals	caecum	TET
17016512	I 4,[5],12:i:-	34	2017	Monitoring	Animal	Pigs - fattening pigs	caecum	TMP, TET, AMP, SMX
17017065	I 4,[5],12:i:-	34	2017	Monitoring	Animal	Veal calves- meat production animals	caecum	CHL, GEN, NAL, TMP, TET, AMP, CIP, SMX
17020459	I 4,[5],12:i:-	34	2017	Monitoring	Animal	Pigs - fattening pigs	caecum	TET, AMP
17020940	I 4,[5],12:i:-	34	2017	Monitoring	Animal	Pigs - fattening pigs	caecum	Fully Susceptible
17021625*	I 4,[5],12:i:-	34	2017	Monitoring	Animal	Pigs - fattening pigs	caecum	CHL, NAL, TMP, COL, TET, AMP, CIP, TGC, SMX
17023510	I 4,[5],12:i:-	34	2017	Monitoring	Animal	Pigs - fattening pigs	caecum	CHL, AMP, SMX
17023514	I 4,[5],12:i:-	34	2017	Monitoring	Animal	Pigs - fattening pigs	caecum	TET, AMP, SMX
17029754	I 4,[5],12:i:-	34	2017	Monitoring	Animal	Pigs - fattening pigs	caecum	AMP, SMX
17029771	I 4,[5],12:i:-	34	2017	Monitoring	Animal	Pigs - fattening pigs	caecum	TET, AMP, FOT, TAZ, SMX
17030184	Typhimurium	19	2017	Monitoring	Animal	Veal calves- meat production animals	caecum	CHL, NAL, TET, AMP, CIP, SMX
17030206	Typhimurium	34	2017	Monitoring	Animal	Pigs - fattening pigs	caecum	CHL, GEN, NAL, TMP, TET, AMP, CIP, SMX
17032962	I 4,[5],12:i:-	34	2017	Monitoring	Animal	Pigs - fattening pigs	caecum	TET, AMP, SMX
17037367	I 4,[5],12:i:-	34	2017	Monitoring	Animal	Pigs - fattening pigs	caecum	CHL, GEN, COL, TET, AMP, SMX
17037369	I 4,[5],12:i:-	34	2017	Monitoring	Animal	Pigs - fattening pigs	caecum	CHL, GEN, TET, AMP, CIP, FOT, TAZ, SMX
17039750	Typhimurium	19	2017	Monitoring	Animal	Veal calves- meat production animals	caecum	CHL, NAL, TET, AMP, CIP, SMX
17040841	I 4,[5],12:i:-	34	2017	Monitoring	Animal	Pigs - fattening pigs	caecum	TET, AMP, SMX
17042233	I 4,[5],12:i:-	34	2017	Monitoring	Animal	Pigs - fattening pigs	caecum	AMP, SMX
17042236	I 4,[5],12:i:-	34	2017	Monitoring	Animal	Pigs - fattening pigs	caecum	AMP, SMX
17043121	I 4,[5],12:i:-	34	2017	Monitoring	Animal	Pigs - fattening pigs	caecum	TET, AMP, SMX
17043123	I 4,[5],12:i:-	34	2017	Monitoring	Animal	Pigs - fattening pigs	caecum	TET, AMP, SMX
17043911	I 4,[5],12:i:-	34	2017	Monitoring	Animal	Pigs - fattening pigs	caecum	TET, AMP, SMX
17045158	I 4,[5],12:i:-	34	2017	Monitoring	Animal	Pigs - fattening pigs	caecum	GEN, TET, AMP, SMX
17049193	Typhimurium	19	2017	Monitoring	Animal	Veal calves- meat production animals	caecum	TMP, TET, AMP, SMX
17049207	I 4,[5],12:i:-	34	2017	Monitoring	Animal	Veal calves- meat production animals	caecum	TET, AMP, SMX
17050055	I 4,[5],12:i:-	34	2017	Monitoring	Animal	Pigs - fattening pigs	caecum	CHL, GEN, TMP, TET, AMP, SMX
17050057	I 4,[5],12:i:-	34	2017	Monitoring	Animal	Pigs - fattening pigs	caecum	GEN, TET, AMP, SMX
17050075	Typhimurium	19	2017	Monitoring	Animal	Veal calves- meat production animals	caecum	CHL, NAL, TET, AMP, CIP, SMX
17050877	I 4,[5],12:i:-	34	2017	Monitoring	Animal	Pigs - fattening pigs	caecum	GEN, TET, AMP, SMX
17051037	I 4,[5],12:i:-	34	2017	Monitoring	Animal	Pigs - fattening pigs	caecum	TET, AMP, SMX
17051057	I 4,[5],12:i:-	34	2017	Monitoring	Food	Meat from pig	meat	TET
17052356	Typhimurium	19	2017	Monitoring	Animal	Veal calves- meat production animals	caecum	TET, SMX
17052363	Typhimurium	19	2017	Monitoring	Animal	Veal calves- meat production animals	caecum	TET, SMX
17053585	I 4,[5],12:i:-	34	2017	Monitoring	Animal	Pigs - fattening pigs	caecum	GEN, TET, AMP
17057031	I 4,[5],12:i:-	34	2017	Monitoring	Animal	Pigs - fattening pigs	caecum	TET, AMP, SMX
17059339	Typhimurium	376	2017	Monitoring	Animal	Veal calves- meat production animals	caecum	CHL, GEN, NAL, TMP, TET, AMP, CIP, SMX
17066140	Typhimurium	19	2017	Monitoring	Animal	Veal calves- meat production animals	caecum	TMP, TET, AMP, TGC, SMX
17067918	I 4,[5],12:i:-	34	2017	Monitoring	Animal	Pigs - fattening pigs	caecum	TET, AMP, SMX
17067931	I 4,[5],12:i:-	34	2017	Monitoring	Animal	Pigs - fattening pigs	caecum	TET, SMX
17067943	I 4,[5],12:i:-	34	2017	Monitoring	Animal	Pigs - fattening pigs	caecum	TET, AMP, SMX
17068301	I 4,[5],12:i:-	34	2017	Monitoring	Animal	Veal calves- meat production animals	caecum	TET, AMP, SMX
17068680	I 4,[5],12:i:-	34	2017	Monitoring	Animal	Pigs - fattening pigs	caecum	TET, AMP, SMX
17070407	I 4,[5],12:i:-	34	2017	Monitoring	Animal	Pigs - fattening pigs	caecum	TET, AMP, SMX
17075730	Typhimurium	376	2017	Monitoring	Animal	Veal calves- meat production animals	caecum	CHL, GEN, NAL, TET, AMP, CIP, SMX
17077821	Typhimurium	19	2017	Monitoring	Animal	Veal calves- meat production animals	caecum	CHL, NAL, TET, AMP, CIP, SMX
17078964	I 4,[5],12:i:-	34	2017	Monitoring	Food	Meat from pig	meat	CHL, TMP, TET, AMP, SMX
17082797	I 4,[5],12:i:-	34	2017	Monitoring	Animal	Pigs - fattening pigs	caecum	GEN, TMP, TET, AMP, SMX
17082844	I 4,[5],12:i:-	34	2017	Monitoring	Animal	Pigs - fattening pigs	caecum	TET, AMP, SMX
17087810	Typhimurium	19	2017	Monitoring	Animal	Veal calves- meat production animals	caecum	CHL, NAL, TET, AMP, CIP, SMX
17098151	I 4,[5],12:i:-	34	2017	Monitoring	Animal	Pigs - fattening pigs	caecum	CHL, TET, AMP, SMX
17108438	Typhimurium	19	2017	Monitoring	Animal	Veal calves- meat production animals	caecum	CHL, NAL, TET, AMP, CIP, SMX
19009194	I 4,[5],12:i:-	34	2019	Monitoring	Animal	Pigs - fattening pigs	caecum	CHL, GEN, TMP, TET, AMP
19014696	I 4,[5],12:i:-	34	2019	Monitoring	Animal	Pigs - fattening pigs	caecum	TET, AMP, SMX
19015912	I 4,[5],12:i:-	34	2019	Monitoring	Animal	Pigs - fattening pigs	caecum	GEN, AMP, SMX
19015913	I 4,[5],12:i:-	34	2019	Monitoring	Animal	Pigs - fattening pigs	caecum	CHL, GEN, TET, AMP, SMX
19015927	I 4,[5],12:i:-	34	2019	Monitoring	Animal	Pigs - fattening pigs	caecum	CHL, GEN, TMP, TET, AMP, SMX
19023359	I 4,[5],12:i:-	34	2019	Monitoring	Animal	Pigs - fattening pigs	caecum	TET, AMP, SMX
19025286	I 4,[5],12:i:-	34	2019	Monitoring	Animal	Pigs - fattening pigs	caecum	TET, AMP, SMX
19034612	I 4,[5],12:i:-	34	2019	Monitoring	Animal	Pigs - fattening pigs	caecum	TET, AMP, SMX
19035331	I 4,[5],12:i:-	34	2019	Monitoring	Animal	Pigs - fattening pigs	caecum	CHL, GEN, AMP
19035338	I 4,[5],12:i:-	34	2019	Monitoring	Animal	Pigs - fattening pigs	caecum	TET
19036612	Typhimurium	568	2019	Control and eradication programmes	Animal	Broiler chickens	boot swabs	Fully Susceptible
19041070	I 4,[5],12:i:-	34	2019	Monitoring	Animal	Veal calves- meat production animals	caecum	TET, AMP, SMX
19041072	Typhimurium	19	2019	Monitoring	Animal	Veal calves- meat production animals	caecum	TMP, TET, AMP, TGC, SMX
19041082	I 4,[5],12:i:-	34	2019	Monitoring	Animal	Pigs - fattening pigs	caecum	CHL, GEN, TMP, TET, AMP, CIP, FOT, TAZ, SMX
19042317	I 4,[5],12:i:-	34	2019	Monitoring	Animal	Pigs - fattening pigs	caecum	CHL, TET, AMP, SMX
19043448	I 4,[5],12:i:-	34	2019	Monitoring	Animal	Pigs - fattening pigs	caecum	CHL
19043491	I 4,[5],12:i:-	34	2019	Monitoring	Animal	Veal calves- meat production animals	caecum	CHL, GEN, TMP, TET, AMP, SMX
19051482	I 4,[5],12:i:-	34	2019	Monitoring	Animal	Pigs - fattening pigs	caecum	TET, AMP, SMX
19052033	I 4,[5],12:i:-	34	2019	Monitoring	Animal	Pigs - fattening pigs	caecum	CHL, TMP, AMP, SMX
19052550	Typhimurium	376	2019	Monitoring	Animal	Veal calves- meat production animals	caecum	GEN, NAL, TET, AMP, CIP
19054326	Typhimurium	19	2019	Monitoring	Animal	Veal calves- meat production animals	caecum	CHL, NAL, TET, AMP, CIP, SMX
19055915	I 4,[5],12:i:-	34	2019	Monitoring	Animal	Pigs - fattening pigs	caecum	TET, AMP, SMX
19056583	I 4,[5],12:i:-	34	2019	Monitoring	Animal	Veal calves- meat production animals	caecum	TET, AMP, SMX
19057303	I 4,[5],12:i:-	34	2019	Monitoring	Animal	Veal calves- meat production animals	caecum	CHL, GEN, TMP, TET, AMP, CIP, SMX
19061968	I 4,[5],12:i:-	34	2019	Monitoring	Animal	Pigs - fattening pigs	caecum	TMP, TET, AMP, SMX
19061971	I 4,[5],12:i:-	34	2019	Monitoring	Animal	Pigs - fattening pigs	caecum	TET, AMP, SMX
19062859	I 4,[5],12:i:-	376	2019	Monitoring	Animal	Veal calves- meat production animals	caecum	CHL, GEN, TET, AMP
19068862	I 4,[5],12:i:-	376	2019	Monitoring	Animal	Veal calves- meat production animals	caecum	CHL, GEN, TET, AMP
19070919	I 4,[5],12:i:-	34	2019	Monitoring	Animal	Veal calves- meat production animals	caecum	TET, AMP, SMX
19071177	Typhimurium	19	2019	Monitoring	Animal	Veal calves- meat production animals	caecum	TMP, TET, AMP, SMX
19073658	I 4,[5],12:i:-	34	2019	Monitoring	Animal	Pigs - fattening pigs	caecum	TET, AMP, SMX
19075934	I 4,[5],12:i:-	34	2019	Monitoring	Animal	Pigs - fattening pigs	caecum	TET, AMP, SMX
19076443	Typhimurium	19	2019	Monitoring	Animal	Pigs - fattening pigs	caecum	Fully Susceptible
19079192	I 4,[5],12:i:-	34	2019	Monitoring	Food	Meat from pig - carcase	carcase swabs	GEN, TET, AMP, FOT, TAZ, SMX
19080071	Typhimurium	19	2019	Monitoring	Animal	Veal calves- meat production animals	caecum	CHL, NAL, TET, AMP, CIP, SMX
19082039	Typhimurium	19	2019	Monitoring	Animal	Veal calves- meat production animals	caecum	TMP, TET, AMP, SMX
19083481	I 4,[5],12:i:-	34	2019	Monitoring	Animal	Pigs - fattening pigs	caecum	TET, AMP, SMX
19083492	I 4,[5],12:i:-	34	2019	Monitoring	Animal	Veal calves- meat production animals	caecum	CHL, GEN, TET, AMP, SMX
19084738	I 4,[5],12:i:-	34	2019	Monitoring	Animal	Pigs - fattening pigs	caecum	TET, AMP, SMX
19086721	I 4,[5],12:i:-	34	2019	Monitoring	Animal	Pigs - fattening pigs	caecum	TMP, TET, AMP, SMX
19086736	I 4,[5],12:i:-	34	2019	Monitoring	Animal	Pigs - fattening pigs	caecum	CHL, TET, AMP, CIP, SMX
19088040	I 4,[5],12:i:-	34	2019	Monitoring	Animal	Pigs - fattening pigs	caecum	CHL, TET, AMP, CIP, SMX
19088047	I 4,[5],12:i:-	34	2019	Monitoring	Animal	Pigs - fattening pigs	caecum	TET, AMP, SMX
19093654	I 4,[5],12:i:-	34	2019	Monitoring	Animal	Pigs - fattening pigs	caecum	TET, AMP, SMX
19093665°	I 4,[5],12:i:-	34	2019	Monitoring	Animal	Pigs - fattening pigs	caecum	CHL, GEN, TMP, TET, AMP, FOT, TAZ, SMX
19098926	I 4,[5],12:i:-	34	2019	Monitoring	Animal	Pigs - fattening pigs	caecum	TET, AMP, SMX
19098931	Typhimurium	19	2019	Monitoring	Animal	Pigs - fattening pigs	caecum	TET, TGC, SMX
19101394	I 4,[5],12:i:-	34	2019	Monitoring	Animal	Pigs - fattening pigs	caecum	Fully Susceptible
19102026	I 4,[5],12:i:-	34	2019	Monitoring	Animal	Pigs - fattening pigs	caecum	TET
19104264	I 4,[5],12:i:-	34	2019	Monitoring	Animal	Pigs - fattening pigs	caecum	GEN, AMP, FOT, TAZ, SMX
19104281	Typhimurium	19	2019	Monitoring	Animal	Pigs - fattening pigs	caecum	CHL, NAL, TET, AMP, CIP, SMX
266599	I 4,[5],12:i:-	34	2014	Laboratory-based surveillance	Animal	Pigs	organ/tissue	CHL, GEN, TMP, COL, TET, AMP, CIP, SMX
322192	Typhimurium	34	2014	Laboratory-based surveillance	Animal	Pigs	organ/tissue	CHL, GEN, NAL, TMP, COL, TET, AMP, CIP, SMX
mcr-9 positive isolates
mcr-9 negative isolates present within the same parental branch of mcr-9 positive isolates
*mcr-9 negative isolate, long reads sequenced
°mcr-9 positive isolate, long reads sequenced
AMP=Ampicillin
CHL=Chloramphenicol
CIP=Ciprofloxacin
COL=Colistin
FOT=Cefotaxime
GEN=Gentamicin
NAL=Nalidixic acid
SMX=Sulfamethoxazole
TAZ=Ceftazidime
TET=Tetracycline
TGC=Tigecycline
TMP=Trimethoprim
